# Supplementary material for: Compound Heterozygous Variants in the IFT140 Gene Associated with Skeletal Ciliopathies
Source: Diagnostics (Basel). 2024 Nov 20;14(22):2601. doi: 10.3390/diagnostics14222601 (PMC11593061; doi:10.3390/diagnostics14222601)
Supplement: Supplementary file 1 [file diagnostics-14-02601-s001.zip]

Archive with 1 entries (1 files):
- diagnostics-3273849-supplementary.pdf
